# Supplementary material for: Cancer-Associated Fibroblast-Derived IL-6 Determines Unfavorable Prognosis in Cholangiocarcinoma by Affecting Autophagy-Associated Chemoresponse
Source: Cancers (Basel). 2021 Apr 28;13(9):2134. doi: 10.3390/cancers13092134 (PMC8124468; doi:10.3390/cancers13092134)
Supplement: Supplementary file 1 [file cancers-13-02134-s001.zip]

Archive with 1 entries (1 files):
- cancers-1169722-supplementary.pdf
